# Supplementary material for: Paroxysmal Positional Nystagmus in Acoustic Neuroma Patients
Source: Audiol Res. 2023 Apr 13;13(2):304–13. doi: 10.3390/audiolres13020026 (PMC10136250; doi:10.3390/audiolres13020026)
Supplement: Supplementary file 1 [file audiolres-13-00026-s001.zip]

Archive with 1 entries (1 files):
- audiolres-2137440-supplementary.avi
